# Supplementary material for: Efficacy and Safety of Roxadustat in Patients with CKD: Pooled Analysis by Baseline Inflammation Status
Source: J Clin Med. 2025 Jan 7;14(2):303. doi: 10.3390/jcm14020303 (PMC11765649; doi:10.3390/jcm14020303)
Supplement: Supplementary file 1 [file jcm-14-00303-s001.zip]

Archive with 1 entries (1 files):
- jcm-3366253-supplementary.pdf
